# Supplementary material for: Characterizing the Bat Virome of Vietnam: A Systematic Review of Viral Diversity and Zoonotic Potential
Source: Viruses. 2025 Nov 22;17(12):1532. doi: 10.3390/v17121532 (PMC12737739; doi:10.3390/v17121532)
Supplement: Supplementary file 1 [file viruses-17-01532-s001.zip › viruses-3952422-supplementary.xlsx]

## Sheet: Table S1
DOI	Publication date	Date of sample collection	Sample collection location	Total number of bats samples	Total number of positive samples	Virus family	Detailed information about taxonomic unites found	Bats family	Bat Diet	Bat's Refuge
DOI: 10.3201/eid1803.111121	2012	2007-2008	Vietnam	451	34	Paramyxoviridae	Nipah virus	Vespertilionidae	insectivores	caves, hollows, rock crevices, various structures, epiphytic vegetation
								Molossidae	insectivores	hollows, caves, rock crevices, roof cladding of human buildings
DOI: 10.3201/eid1907.121549	2013	2012	Vietnam	5	1	Hantaviridae	Xuan Son virus	Hipposideridae	insectivores	hollows, caves, grottoes, burrows of large rodents, various structures
DOI: 10.3201/eid2001.130813	2014	2011	Vietnam	789	193	Rhabdoviridae	Lyssavirus	major suborder Microchiroptera	NA	NA
								major suborder Megachiroptera	NA	NA
DOI: 10.3390/v6051897	2014	1981-2012	Vietnam	44	5	Hantaviridae	Xuan Son virus	Hipposideridae	insectivores	hollows, caves, grottoes, burrows of large rodents, various structures
DOI: 10.1007/s00705-017-3377-2	2017	2014	Vietnam	35	1	Cycloviridae (now: Circoviridae)		Hipposideridae	insectivores	hollows, caves, grottoes, burrows of large rodents, various structures
DOI: 10.1093/ve/vex022	2017	2017	Vietnam	135	13	Unclassified	Basavirus, Posa-like (Husavirus)	Vespertilionidae	insectivores	caves, hollows, rock crevices, various structures, epiphytic vegetation
DOI: 10.3390/v10030102	2018	2013	Vietnam	157	3	Hepadnaviridae	Hepatitis B (found); hepatitis C, E (not found)	Pteropodidae	herbivores	in the treetops
								Vespertilionidae	insectivores	caves, hollows, rock crevices, various structures, epiphytic vegetation
								Hipposideridae	insectivores	hollows, caves, grottoes, burrows of large rodents, various structures
					0	Hepeviridae	Hepacivirus	Megadermatidae	insectivores	hollows, caves, grottoes, burrows of large rodents, various structures
					0	Flaviviridae	Pegivirus	Rhinolophidae	insectivores	caves, grottoes, burrows of large rodents, various structures and hollows
DOI: 10.1093/ve/vey035	2018	~ 2017	Vietnam	177	34	Coronaviridae	Alphacoronavirus	Vespertilionidae	insectivores	caves, hollows, rock crevices, various structures, epiphytic vegetation
DOI: 10.1111/zph.12362	2018	2012-2014	Vietnam	248+222	4+11	Paramyxoviridae		Vespertilionidae	insectivores	caves, hollows, rock crevices, various structures, epiphytic vegetation
					55+0	Coronaviridae
					0	Filoviridae
DOI: 10.1093/ve/vey002	2018	2012-2016	Vietnam	179	78	Picornaviridae	5 clade of kobuviruses	Vespertilionidae	insectivores	caves, hollows, rock crevices, various structures, epiphytic vegetation
DOI: 10.1038/s41598-019-46697-5	2019	2012-2014	Vietnam	215	1	Hantaviridae		Hipposideridae	insectivores	hollows, caves, grottoes, burrows of large rodents, various structures
DOI: 10.3390/v11030228	2019	2013-2016	Vietnam	156	3	Hantaviridae	Mobatvirus laibinense, Mobatvirus quezonense, Mobatvirus xuansonense, Makokou hantavirus	Hipposideridae	insectivores	hollows, caves, grottoes, burrows of large rodents, various structures
DOI: 10.1128/JVI.00673-20	2020	~2020	Vietnam	216	-	Orthoherpesviridae	Alphaherpesvirinae	Pteropodidae	herbivores	in the treetops
DOI: 10.1371/journal.pone.0237129	2020	2013-2014	Vietnam	352	238	Coronaviridae	Bat coronavirus/CoV	major suborder Microchiroptera	NA	NA
								major suborder Megachiroptera	NA	NA
DOI: 10.3390/v13091709	2021	2012-2016	Vietnam	179	119	Picornaviridae	Cosavirus, Salivirus, Parechovirus	unknown	NA	NA
DOI: 10.1007/s11259-023-10111-3	2023	2014	Vietnam	35	4	Circoviridae		Pteropodidae	herbivores	in the treetops
								Hipposideridae	insectivores	hollows, caves, grottoes, burrows of large rodents, various structures
								Rhinolophidae	insectivores	caves, grottoes, burrows of large rodents, various structures and hollows
								Vespertilionidae	insectivores	caves, hollows, rock crevices, various structures, epiphytic vegetation
DOI: 10.3390/v15030790	2023	2013-2014, 2017-2018	Vietnam	891+240	345	Coronaviridae	Alphacoronavirus 1, Bat coronavirus 512/2005, Porcine epidemic diarrhea virus, PREDICT_CoV-17, PREDICT_CoV-35, PREDICT_CoV-47, PREDICT_CoV-82, PREDICT_CoV-99	major suborder Microchiroptera	NA	NA
				888	17	Paramyxoviridae	PREDICT_PmV-13, PREDICT_PmV-63, PREDICT_PmV-66, PREDICT_PmV-67	major suborder Megachiroptera	NA	NA
				888	0	Orthomyxoviridae
				888	0	Flaviviridae
				888	0	Filoviridae
DOI: 10.3390/v15091785	2023	2020-2021	Vietnam	248	5	Filoviridae		Pteropodidae	herbivores	in the treetops
DOI: 10.3201/eid0809.010515	2002	-	Cambodia	96	11	Paramyxoviridae	This is not Nipah virus or Hendra virus	Pteropodidae	herbivores	in the treetops
DOI: 10.1099/vir.0.19294-0	2003	2000	Cambodia	46	1	Bunyaviridae		Molossidae	insectivores	hollows, caves, rock crevices, roof cladding of human buildings
DOI: 10.3201/eid1012.040459	2004	2000-2001	Cambodia	981	144	Rhabdoviridae	Lyssavirus	Pteropodidae	herbivores	in the treetops
								Hipposideridae	insectivores	hollows, caves, grottoes, burrows of large rodents, various structures
								Emballonuridae	insectivores	Rock crevices and stone structures serve as shelters.
DOI: 10.3201/eid1107.041350	2005	2000-2001	Cambodia	1072	50	Paramyxoviridae	Nipah virus	Pteropodidae	insectivores	hollows, caves, grottoes, burrows of large rodents, various structures
DOI: 10.1016/j.meegid.2016.11.013	2017	2010-2013	Cambodia	1247	68	Astroviridae		Emballonuridae	insectivores	Rock crevices and stone structures serve as shelters.
								Vespertilionidae	insectivores	caves, hollows, rock crevices, various structures, epiphytic vegetation
								Vespertilionidae	insectivores	caves, hollows, rock crevices, various structures, epiphytic vegetation
								Hipposideridae	insectivores	hollows, caves, grottoes, burrows of large rodents, various structures
								Megadermatidae	insectivores	hollows, caves, grottoes, burrows of large rodents, various structures
								Pteropodidae	herbivores	in the treetops
								Rhinolophidae	insectivores	caves, grottoes, burrows of large rodents, various structures and hollows
			Laos	629	32			Vespertilionidae	insectivores	caves, hollows, rock crevices, various structures, epiphytic vegetation
								Hipposideridae	insectivores	hollows, caves, grottoes, burrows of large rodents, various structures
								Pteropodidae	herbivores	in the treetops
								Pteropodidae	herbivores	in the treetops
								Rhinolophidae	insectivores	caves, grottoes, burrows of large rodents, various structures and hollows
DOI: 10.1016/j.meegid.2017.12.009	2017	2010-2013	Cambodia	1128	59	Coronaviridae		Vespertilionidae	insectivores	caves, hollows, rock crevices, various structures, epiphytic vegetation
					61	Astroviridae		Pteropodidae	herbivores	in the treetops
								Emballonuridae	insectivores	Rock crevices and stone structures serve as shelters.
								Hipposideridae	insectivores	hollows, caves, grottoes, burrows of large rodents, various structures
								Rhinolophidae	insectivores	caves, grottoes, burrows of large rodents, various structures and hollows
			Laos	869	32	Coronaviridae		Vespertilionidae	insectivores	caves, hollows, rock crevices, various structures, epiphytic vegetation
					32	Astroviridae		Rhinolophidae	insectivores	caves, grottoes, burrows of large rodents, various structures and hollows
								Pteropodidae	herbivores	in the treetops
								Hipposideridae	insectivores	hollows, caves, grottoes, burrows of large rodents, various structures
DOI: 10.1016/j.meegid.2016.11.029	2017	2010-2013	Laos	906	32	Coronaviridae		Hipposideridae	insectivores	hollows, caves, grottoes, burrows of large rodents, various structures
								Pteropodidae	herbivores	in the treetops
			Cambodia	1059	61			Pteropodidae	herbivores	in the treetops
								Rhinolophidae	insectivores	caves, grottoes, burrows of large rodents, various structures and hollows
								Vespertilionidae	insectivores	caves, hollows, rock crevices, various structures, epiphytic vegetation
DOI: 10.2471/BLT.20.254227	2020	2013-2016	Cambodia	3157	20	Paramyxoviridae	Henipavirus nipahense	Pteropodidae	herbivores	in the treetops
DOI: 10.1038/s41467-021-26809-4	2021	2010	Cambodia	401	2	Coronaviridae	Betacoronavirus: Sarbecovirus	Pteropodidae	herbivores	in the treetops
								Rhinolophidae	insectivores	caves, grottoes, burrows of large rodents, various structures and hollows
								Vespertilionidae	insectivores	caves, hollows, rock crevices, various structures, epiphytic vegetation
DOI: 10.3390/v14020176	2022	2010	Cambodia	10	10	Coronaviridae	Betacoronavirus: GCCDC1	Rhinolophidae	insectivores	caves, grottoes, burrows of large rodents, various structures and hollows
								Pteropodidae	herbivores	in the treetops
DOI: 10.1126/science.1118391	2005	2004	China	408	22	Coronaviridae		Rhinolophidae	insectivores	caves, grottoes, burrows of large rodents, various structures and hollows
DOI: 10.1128/JVI.00857-08	2008	2004-2006	China	234	91	Astroviridae		Vespertilionidae	insectivores	caves, hollows, rock crevices, various structures, epiphytic vegetation
								Miniopteridae	insectivores	caves, hollows, rock crevices, various structures, epiphytic vegetation
DOI: 10.1099/vir.0.007732-0	2009	2004-2007	China	500	224	Astroviridae	Mamastrovirus sp.	Rhinolophidae	insectivores	caves, grottoes, burrows of large rodents, various structures and hollows
								Vespertilionidae	insectivores	caves, hollows, rock crevices, various structures, epiphytic vegetation
								Emballonuridae	insectivores	Rock crevices and stone structures serve as shelters.
								Megadermatidae	insectivores	hollows, caves, grottoes, burrows of large rodents, various structures
DOI: 10.1099/vir.0.016378-0	2010	2006	China	24	2	Coronaviridae	Bt-SLCoV	Rhinolophidae	insectivores	caves, grottoes, burrows of large rodents, various structures and hollows
DOI: 10.1128/JVI.02219-09	2010	2004-2008	China	1401	130	Coronaviridae		Rhinolophidae	insectivores	caves, grottoes, burrows of large rodents, various structures and hollows
DOI: 10.1089/vbz.2008.0212	2010	2005-2006	China	685	15	Rhabdoviridae	Rabies lyssavirus	Rhinolophidae	insectivores	caves, grottoes, burrows of large rodents, various structures and hollows
DOI: 10.1128/JVI.02497-09	2010	2007-2008	China	350	28	Adenoviridae	Mastadenovirus sp.	Vespertilionidae	insectivores	caves, hollows, rock crevices, various structures, epiphytic vegetation
								Hipposideridae	insectivores	hollows, caves, grottoes, burrows of large rodents, various structures
DOI: 10.1099/vir.0.020032-0	2010	2007-2008	China	370	83	Parvoviridae	Adeno-associated viruses (BtAAV-YNM)	Hipposideridae	insectivores	hollows, caves, grottoes, burrows of large rodents, various structures
								Vespertilionidae	insectivores	caves, hollows, rock crevices, various structures, epiphytic vegetation
								Rhinolophidae	insectivores	caves, grottoes, burrows of large rodents, various structures and hollows
DOI: 10.1186/1743-422X-9-236	2012	2006-2009	China	843	32	Filoviridae	Ivory Coast ebolavirus, Sudan ebolavirus, Zaire ebolavirus (EBOV), Reston ebolavirus (RESTV), Bundibugyo ebolavirus	Pteropodidae	herbivores	in the treetops
								Pteropodidae	herbivores	in the treetops
								Vespertilionidae	insectivores	caves, hollows, rock crevices, various structures, epiphytic vegetation
								Miniopteridae	insectivores	caves, hollows, rock crevices, various structures, epiphytic vegetation
DOI: 10.1007/s12250-018-0017-2	2012	2009-2016	China	555	59	Coronaviridae	HKU9, GCCDC1
DOI: 10.1128/JVI.00631-14	2014	2011	China	268	24	Coronaviridae	Alphacoronavirus, Betacoronavirus	Rhinolophidae	insectivores	caves, grottoes, burrows of large rodents, various structures and hollows
								Vespertilionidae	insectivores	caves, hollows, rock crevices, various structures, epiphytic vegetation
DOI: 10.1099/vir.0.067686-0	2014	2008-2012	China	620	47	Astroviridae	5 groups of mamastroviruses	Hipposideridae	insectivores	hollows, caves, grottoes, burrows of large rodents, various structures
								Rhinolophidae	insectivores	caves, grottoes, burrows of large rodents, various structures and hollows
								Miniopteridae	insectivores	caves, hollows, rock crevices, various structures, epiphytic vegetation
								Vespertilionidae	insectivores	caves, hollows, rock crevices, various structures, epiphytic vegetation
								Pteropodidae	herbivores	in the treetops
DOI: 10.3390/v6052138	2014	2011-2012	China	281	8	Retroviridae		Hipposideridae	insectivores	hollows, caves, grottoes, burrows of large rodents, various structures
						Polyomaviridae		Pteropodidae	herbivores	in the treetops
DOI: 10.1371/journal.pone.0118598	2015	2012	China	106	4	Spinareoviridae	RpMRV-YN2012	Rhinolophidae	insectivores	caves, grottoes, burrows of large rodents, various structures and hollows
								Vespertilionidae	insectivores	caves, hollows, rock crevices, various structures, epiphytic vegetation
DOI: 10.1099/jgv.0.000314	2015	2007-2012	China	875	72	Spinareoviridae	6 strains of mammalian orthoreovirus (MRV)	Hipposideridae	insectivores	hollows, caves, grottoes, burrows of large rodents, various structures
								Vespertilionidae	insectivores	caves, hollows, rock crevices, various structures, epiphytic vegetation
DOI: 10.1099/jgv.0.000645	2016	2006-2013	China	2636	79+	Parvoviridae	BtBoV	Rhinolophidae	insectivores	caves, grottoes, burrows of large rodents, various structures and hollows
								Vespertilionidae	insectivores	caves, hollows, rock crevices, various structures, epiphytic vegetation
DOI: 10.1038/s41598-017-11384-w	2017	2015	China	235	Virome analysis	Herpesviridae (now: Orthoherpesviridae)		Vespertilionidae	insectivores	caves, hollows, rock crevices, various structures, epiphytic vegetation
						Coronaviridae
						Poxviridae
						Picornaviridae
						Adenoviridae
						Asfarviridae
						Astroviridae
						Caliciviridae
						Circoviridae
						Hepeviridae
						Papillomaviridae
						Reoviridae
						Retroviridae
						Flaviviridae
						Parvoviridae
						Togaviridae
DOI: 10.1186/s12985-017-0706-8	2017	2008-2013	China	78	4	Hepadnaviridae	Hepadnavirus	Rhinolophidae	insectivores	caves, grottoes, burrows of large rodents, various structures and hollows
								Vespertilionidae	insectivores	caves, hollows, rock crevices, various structures, epiphytic vegetation
DOI: 10.1016/j.virusres.2017.11.028	2018	2005-2014	China	1181	8	Rhabdoviridae	Vesiculovirus rhinolophus, Vesiculovirus (Yangjiang bat virus)	Rhinolophidae	insectivores	caves, grottoes, burrows of large rodents, various structures and hollows
								Hipposideridae	insectivores	hollows, caves, grottoes, burrows of large rodents, various structures
DOI: 10.1016/j.virusres.2018.04.012	2018	2011-2014	China	79	33	Circoviridae	BatACV	Vespertilionidae	insectivores	caves, hollows, rock crevices, various structures, epiphytic vegetation
								Hipposideridae	insectivores	hollows, caves, grottoes, burrows of large rodents, various structures
DOI: 10.1038/s41426-018-0155-5	2018	2015-2017	China	334	89	Coronaviridae	Bt-SLCoV	Rhinolophidae	insectivores	caves, grottoes, burrows of large rodents, various structures and hollows
DOI: 10.3390/v11040379	2019	2004-2014	China	2061	209	Coronaviridae	Alphacoronaviruses: BtCoV/Rh/YN2012	Rhinolophidae	insectivores	caves, grottoes, burrows of large rodents, various structures and hollows
DOI: 10.1371/journal.ppat.1007545	2019	2012-2016	China	1561	131	Hantaviridae		Hipposideridae	insectivores	hollows, caves, grottoes, burrows of large rodents, various structures
								Vespertilionidae	insectivores	caves, hollows, rock crevices, various structures, epiphytic vegetation
								Rhinolophidae	insectivores	caves, grottoes, burrows of large rodents, various structures and hollows
								Miniopteridae	insectivores	caves, hollows, rock crevices, various structures, epiphytic vegetation
								Emballonuridae	insectivores	Rock crevices and stone structures serve as shelters.
DOI: 10.3390/v11050423	2019	2013-2015	China	1117	32	Coronaviridae	Alphacoronaviruses: Rs-BatCoV HKU32, Tr-BatCoV HKU33 GZ151867. Betacoronavirus: Sarbecovirus, Merbecovirus.	Rhinolophidae	insectivores	caves, grottoes, burrows of large rodents, various structures and hollows
								Vespertilionidae	insectivores	caves, hollows, rock crevices, various structures, epiphytic vegetation
								Hipposideridae	insectivores	hollows, caves, grottoes, burrows of large rodents, various structures
DOI: 10.1128/JVI.02042-19	2020	2012-2016	China	689	250	Filoviridae	Ebola virus, Orthomarburgvirus marburgense, Dianlovirus menglaense	Rhinolophidae	insectivores	caves, grottoes, burrows of large rodents, various structures and hollows
						Rhabdoviridae	Rabies virus, DH04	Hipposideridae	insectivores	hollows, caves, grottoes, burrows of large rodents, various structures
						Paramyxoviridae	Pararubulavirus guangdongense, Orthoebolavirus restonense	Vespertilionidae	insectivores	caves, hollows, rock crevices, various structures, epiphytic vegetation
								Emballonuridae	insectivores	Rock crevices and stone structures serve as shelters.
								Pteropodidae	herbivores	in the treetops
DOI: 10.1128/mbio.02875-21	2021	2016	China	84	pool: 1(+) из 17	Rhabdoviridae	Ledantevirus	Rhinolophidae	insectivores	caves, grottoes, burrows of large rodents, various structures and hollows
								Hipposideridae	insectivores	hollows, caves, grottoes, burrows of large rodents, various structures
DOI: 10.1016/j.cell.2021.06.008	2021	2019-2020	China	411	Meta-transcriptomic sequencing	Coronaviridae	Alphacoronavirus, Betacoronavirus	Molossidae	insectivores	hollows, caves, rock crevices, roof cladding of human buildings
								Hipposideridae	insectivores	hollows, caves, grottoes, burrows of large rodents, various structures
								Vespertilionidae	insectivores	caves, hollows, rock crevices, various structures, epiphytic vegetation
								Rhinolophidae	insectivores	caves, grottoes, burrows of large rodents, various structures and hollows
DOI: 10.3389/fcimb.2022.960507	2022	2016	China	29	Virome analysis	Flaviviridae		Rhinolophidae	insectivores	caves, grottoes, burrows of large rodents, various structures and hollows
						Togaviridae
						Retroviridae
						Phycodnaviridae
						Mimiviridae
						Poxviridae
						Orthoherpesviridae
						Circoviridae
						Iridoviridae
						Papillomaviridae
						Picornaviridae
						Sedoreoviridae
						Spinareoviridae
						Parvoviridae
						Marseilleviridae
						Hepeviridae
						Ascoviridae
						Tymoviridae
						Alloherpesviridae
DOI: 10.1038/s41467-023-39835-1	2023	2015-2019	China	149	79	Spinareoviridae	55 different species	Hipposideridae	insectivores	hollows, caves, grottoes, burrows of large rodents, various structures
						Sedoreoviridae		Pteropodidae	herbivores	in the treetops
						Picornaviridae		Rhinolophidae	insectivores	caves, grottoes, burrows of large rodents, various structures and hollows
						Coronaviridae
						Rhabdoviridae
						Paramyxoviridae
						Astroviridae
						Caliciviridae
						Circoviridae
						Parvoviridae
						Anelloviridae
						Adenoviridae
						Polyomaviridae
DOI: 10.1016/j.micinf.2024.105331	2024	2015	China	200	Virome analysis	Astroviridae		Rhinolophidae	insectivores	caves, grottoes, burrows of large rodents, various structures and hollows
						Flaviviridae
						Anelloviridae
						Herpesviridae (now: Orthoherpesviridae)
						Parvoviridae
						Picornaviridae
						Papillomaviridae
						Coronaviridae
						Caliciviridae
						Picobirnaviridae
						Retroviridae
						Circoviridae
						Hepeviridae
						Poxviridae
						Reoviridae
						Polyomaviridae
						Paramyxoviridae
DOI: 10.1038/s41467-024-55384-7	2024	2010-2015	China	-	589 partial sequences	Coronaviridae		Pteropodidae	herbivores	in the treetops
								Hipposideridae	insectivores	hollows, caves, grottoes, burrows of large rodents, various structures
								Rhinolophidae	insectivores	caves, grottoes, burrows of large rodents, various structures and hollows
								Miniopteridae	insectivores	caves, hollows, rock crevices, various structures, epiphytic vegetation
								Vespertilionidae	insectivores	caves, hollows, rock crevices, various structures, epiphytic vegetation
DOI: 10.1038/s41598-024-61290-1	2024	2020-2021	China	140	22	Orthoherpesviridae	β- γ-herpesvirus	Vespertilionidae	insectivores	caves, hollows, rock crevices, various structures, epiphytic vegetation
								Rhinolophidae	insectivores	caves, grottoes, burrows of large rodents, various structures and hollows

## Sheet: Table S2
Virus family	DOI	Year	Сountry
Paramyxoviridae	DOI: 10.3201/eid1803.111121	2012	Vietnam
Hantaviridae	DOI: 10.3201/eid1907.121549	2013	Vietnam
Hantaviridae	DOI: 10.3390/v6051897	2014	Vietnam
Rhabdoviridae	DOI: 10.3201/eid2001.130813	2014	Vietnam
Circoviridae	DOI: 10.1007/s00705-017-3377-2	2017	Vietnam
Unclassified	DOI: 10.1093/ve/vex022	2017	Vietnam
Coronaviridae	DOI: 10.1093/ve/vey035	2018	Vietnam
Coronaviridae	DOI: 10.1111/zph.12362	2018	Vietnam
Hepadnaviridae	DOI: 10.3390/v10030102	2018	Vietnam
Paramyxoviridae	DOI: 10.1111/zph.12362	2018	Vietnam
Picornaviridae	DOI: 10.1093/ve/vey002	2018	Vietnam
Hantaviridae	DOI: 10.1038/s41598-019-46697-5	2019	Vietnam
Hantaviridae	DOI: 10.3390/v11030228	2019	Vietnam
Coronaviridae	DOI: 10.1371/journal.pone.0237129	2020	Vietnam
Orthoherpesviridae	DOI: 10.1128/JVI.00673-20	2020	Vietnam
Picornaviridae	DOI: 10.3390/v13091709	2021	Vietnam
Circoviridae	DOI: 10.1007/s11259-023-10111-3	2023	Vietnam
Coronaviridae	DOI: 10.3390/v15030790	2023	Vietnam
Paramyxoviridae	DOI: 10.3390/v15030790	2023	Vietnam
Filoviridae	DOI: 10.3390/v15091785	2023	Vietnam
Coronaviridae	DOI: 10.1016/j.meegid.2016.11.029	2017	Laos
Astroviridae	DOI: 10.1016/j.meegid.2017.12.009	2018	Laos
Coronaviridae	DOI: 10.1016/j.meegid.2017.12.009	2018	Laos
Coronaviridae	DOI: 10.1126/science.1118391	2005	China
Astroviridae	DOI: 10.1128/JVI.00857-08	2008	China
Astroviridae	DOI: 10.1099/vir.0.007732-0	2009	China
Adenoviridae	DOI: 10.1128/JVI.02497-09	2010	China
Coronaviridae	DOI: 10.1128/JVI.02219-09	2010	China
Coronaviridae	DOI: 10.1099/vir.0.016378-0	2010	China
Parvoviridae	DOI: 10.1099/vir.0.020032-0	2010	China
Rhabdoviridae	DOI: 10.1089/vbz.2008.0212	2010	China
Coronaviridae	DOI: 10.1007/s12250-018-0017-2	2012	China
Filoviridae	DOI: 10.1186/1743-422X-9-236	2012	China
Astroviridae	DOI: 10.1099/vir.0.067686-0	2014	China
Coronaviridae	DOI: 10.1128/JVI.00631-14	2014	China
Paramyxoviridae	DOI: 10.3390/v6052138	2014	China
Polyomaviridae	DOI: 10.3390/v6052138	2014	China
Retroviridae	DOI: 10.3390/v6052138	2014	China
Reoviridae	DOI: 10.1371/journal.pone.0118598	2015	China
Reoviridae	DOI: 10.1099/jgv.0.000314	2015	China
Parvoviridae	DOI: 10.1099/jgv.0.000645	2016	China
Adenoviridae	DOI: 10.1038/s41598-017-11384-w	2017	China
Asfarviridae	DOI: 10.1038/s41598-017-11384-w	2017	China
Astroviridae	DOI: 10.1038/s41598-017-11384-w	2017	China
Caliciviridae	DOI: 10.1038/s41598-017-11384-w	2017	China
Circoviridae	DOI: 10.1038/s41598-017-11384-w	2017	China
Coronaviridae	DOI: 10.1038/s41598-017-11384-w	2017	China
Flaviviridae	DOI: 10.1038/s41598-017-11384-w	2017	China
Hepadnaviridae	DOI: 10.1186/s12985-017-0706-8	2017	China
Hepeviridae	DOI: 10.1038/s41598-017-11384-w	2017	China
Orthoherpesviridae	DOI: 10.1038/s41598-017-11384-w	2017	China
Papillomaviridae	DOI: 10.1038/s41598-017-11384-w	2017	China
Parvoviridae	DOI: 10.1038/s41598-017-11384-w	2017	China
Picornaviridae	DOI: 10.1038/s41598-017-11384-w	2017	China
Poxviridae	DOI: 10.1038/s41598-017-11384-w	2017	China
Reoviridae	DOI: 10.1038/s41598-017-11384-w	2017	China
Retroviridae	DOI: 10.1038/s41598-017-11384-w	2017	China
Togaviridae	DOI: 10.1038/s41598-017-11384-w	2017	China
Circoviridae	DOI: 10.1016/j.virusres.2018.04.012	2018	China
Coronaviridae	DOI: 10.1038/s41426-018-0155-5	2018	China
Rhabdoviridae	DOI: 10.1016/j.virusres.2017.11.028	2018	China
Coronaviridae	DOI: 10.3390/v11050423	2019	China
Coronaviridae	DOI: 10.3390/v11040379	2019	China
Hantaviridae	DOI: 10.1371/journal.ppat.1007545	2019	China
Filoviridae	DOI: 10.1128/JVI.02042-19	2020	China
Paramyxoviridae	DOI: 10.1128/JVI.02042-19	2020	China
Rhabdoviridae	DOI: 10.1128/JVI.02042-19	2020	China
Coronaviridae	DOI: 10.1016/j.cell.2021.06.008	2021	China
Rhabdoviridae	DOI: 10.1128/mbio.02875-21	2021	China
Alloherpesviridae	DOI: 10.3389/fcimb.2022.960507	2022	China
Ascoviridae	DOI: 10.3389/fcimb.2022.960507	2022	China
Circoviridae	DOI: 10.3389/fcimb.2022.960507	2022	China
Flaviviridae	DOI: 10.3389/fcimb.2022.960507	2022	China
Hepeviridae	DOI: 10.3389/fcimb.2022.960507	2022	China
Iridoviridae	DOI: 10.3389/fcimb.2022.960507	2022	China
Marseilleviridae	DOI: 10.3389/fcimb.2022.960507	2022	China
Mimiviridae	DOI: 10.3389/fcimb.2022.960507	2022	China
Orthoherpesviridae	DOI: 10.3389/fcimb.2022.960507	2022	China
Papillomaviridae	DOI: 10.3389/fcimb.2022.960507	2022	China
Parvoviridae	DOI: 10.3389/fcimb.2022.960507	2022	China
Phycodnaviridae	DOI: 10.3389/fcimb.2022.960507	2022	China
Picornaviridae	DOI: 10.3389/fcimb.2022.960507	2022	China
Poxviridae	DOI: 10.3389/fcimb.2022.960507	2022	China
Reoviridae	DOI: 10.3389/fcimb.2022.960507	2022	China
Retroviridae	DOI: 10.3389/fcimb.2022.960507	2022	China
Togaviridae	DOI: 10.3389/fcimb.2022.960507	2022	China
Tymoviridae	DOI: 10.3389/fcimb.2022.960507	2022	China
Adenoviridae	DOI: 10.1038/s41467-023-39835-1	2023	China
Anelloviridae	DOI: 10.1038/s41467-023-39835-1	2023	China
Astroviridae	DOI: 10.1038/s41467-023-39835-1	2023	China
Caliciviridae	DOI: 10.1038/s41467-023-39835-1	2023	China
Circoviridae	DOI: 10.1038/s41467-023-39835-1	2023	China
Coronaviridae	DOI: 10.1038/s41467-023-39835-1	2023	China
Paramyxoviridae	DOI: 10.1038/s41467-023-39835-1	2023	China
Parvoviridae	DOI: 10.1038/s41467-023-39835-1	2023	China
Picornaviridae	DOI: 10.1038/s41467-023-39835-1	2023	China
Polyomaviridae	DOI: 10.1038/s41467-023-39835-1	2023	China
Reoviridae	DOI: 10.1038/s41467-023-39835-1	2023	China
Rhabdoviridae	DOI: 10.1038/s41467-023-39835-1	2023	China
Anelloviridae	DOI: 10.1016/j.micinf.2024.105331	2024	China
Astroviridae	DOI: 10.1016/j.micinf.2024.105331	2024	China
Caliciviridae	DOI: 10.1016/j.micinf.2024.105331	2024	China
Circoviridae	DOI: 10.1016/j.micinf.2024.105331	2024	China
Coronaviridae	DOI: 10.1016/j.micinf.2024.105331	2024	China
Coronaviridae	DOI: 10.1038/s41467-024-55384-7	2024	China
Flaviviridae	DOI: 10.1016/j.micinf.2024.105331	2024	China
Hepeviridae	DOI: 10.1016/j.micinf.2024.105331	2024	China
Orthoherpesviridae	DOI: 10.1016/j.micinf.2024.105331	2024	China
Orthoherpesviridae	DOI: 10.1038/s41598-024-61290-1	2024	China
Papillomaviridae	DOI: 10.1016/j.micinf.2024.105331	2024	China
Paramyxoviridae	DOI: 10.1016/j.micinf.2024.105331	2024	China
Parvoviridae	DOI: 10.1016/j.micinf.2024.105331	2024	China
Picobirnaviridae	DOI: 10.1016/j.micinf.2024.105331	2024	China
Picornaviridae	DOI: 10.1016/j.micinf.2024.105331	2024	China
Polyomaviridae	DOI: 10.1016/j.micinf.2024.105331	2024	China
Poxviridae	DOI: 10.1016/j.micinf.2024.105331	2024	China
Reoviridae	DOI: 10.1016/j.micinf.2024.105331	2024	China
Retroviridae	DOI: 10.1016/j.micinf.2024.105331	2024	China
Paramyxoviridae	DOI: 10.3201/eid0809.010515	2002	Cambodia
Bunyaviridae	DOI: 10.1099/vir.0.19294-0	2003	Cambodia
Rhabdoviridae	DOI: 10.3201/eid1012.040459	2004	Cambodia
Paramyxoviridae	DOI: 10.3201/eid1107.041350	2005	Cambodia
Astroviridae	DOI: 10.1016/j.meegid.2016.11.013	2017	Cambodia
Coronaviridae	DOI: 10.1016/j.meegid.2016.11.029	2017	Cambodia
Astroviridae	DOI: 10.1016/j.meegid.2017.12.009	2018	Cambodia
Coronaviridae	DOI: 10.1016/j.meegid.2017.12.009	2018	Cambodia
Paramyxoviridae	DOI: 10.2471/BLT.20.254227	2020	Cambodia
Coronaviridae	DOI: 10.1038/s41467-021-26809-4	2021	Cambodia
Coronaviridae	DOI: 10.3390/v14020176	2022	Cambodia

## Sheet: Table S3
DOI	Country	Bat family	Bat genus	Virus family	All count	Positive count
DOI: 10.1007/s00705-017-3377-2	Vietnam	Hipposideridae	Hipposideros	Circoviridae	35	1
DOI: 10.1007/s11259-023-10111-3	Vietnam	Hipposideridae	Hipposideros	Circoviridae	1	1
DOI: 10.1007/s11259-023-10111-3	Vietnam	Rhinolophidae	Rhinolophus	Circoviridae	1	1
DOI: 10.1007/s11259-023-10111-3	Vietnam	Rhinolophidae	Rhinolophus	Circoviridae	9	1
DOI: 10.3390/v15091785	Vietnam	Pteropodidae	Rousettus	Filoviridae	67	4
DOI: 10.3390/v15091785	Vietnam	Pteropodidae	Rousettus	Filoviridae	8	1
DOI: 10.3390/v11030228	Vietnam	Emballonuridae	Taphozous	Hantaviridae	15	2
DOI: 10.3390/v6051897	Vietnam	Hipposideridae	Hipposideros	Hantaviridae	44	5
DOI: 10.3390/v11030228	Vietnam	Hipposideridae	Hipposideros	Hantaviridae	31	4
DOI: 10.3390/v11030228	Vietnam	Hipposideridae	Hipposideros	Hantaviridae	26	2
DOI: 10.1038/s41598-019-46697-5	Vietnam	Hipposideridae	Aselliscus	Hantaviridae	12	1
DOI: 10.3201/eid1907.121549	Vietnam	Hipposideridae	Hipposideros	Hantaviridae	5	1
DOI: 10.3390/v10030102	Vietnam	Hipposideridae	Hipposideros	Hepadnaviridae	3	2
DOI: 10.3390/v10030102	Vietnam	Hipposideridae	Hipposideros	Hepadnaviridae	7	1
DOI: 10.1128/JVI.00673-20	Vietnam	Pteropodidae	Pteropus	Orthoherpesviridae	10	3
DOI: 10.3201/eid1803.111121	Vietnam	Pteropodidae	Rousettus	Paramyxoviridae	74	31
DOI: 10.3201/eid1803.111121	Vietnam	Pteropodidae	Cynopterus	Paramyxoviridae	109	3
DOI: 10.3201/eid2001.130813	Vietnam	Emballonuridae	Taphozous	Rhabdoviridae	74	45
DOI: 10.3201/eid2001.130813	Vietnam	Emballonuridae	Taphozous	Rhabdoviridae	203	22
DOI: 10.3201/eid2001.130813	Vietnam	Emballonuridae	Taphozous	Rhabdoviridae	19	1
DOI: 10.3201/eid2001.130813	Vietnam	Hipposideridae	Hipposideros	Rhabdoviridae	126	63
DOI: 10.3201/eid2001.130813	Vietnam	Hipposideridae	Hipposideros	Rhabdoviridae	16	5
DOI: 10.3201/eid2001.130813	Vietnam	Hipposideridae	Hipposideros	Rhabdoviridae	9	3
DOI: 10.3201/eid2001.130813	Vietnam	Hipposideridae	Aselliscus	Rhabdoviridae	29	1
DOI: 10.3201/eid2001.130813	Vietnam	Miniopteridae	Miniopterus	Rhabdoviridae	23	2
DOI: 10.3201/eid2001.130813	Vietnam	Molossidae	Chaerephon	Rhabdoviridae	55	19
DOI: 10.3201/eid2001.130813	Vietnam	Pteropodidae	Eonycteris	Rhabdoviridae	9	4
DOI: 10.3201/eid2001.130813	Vietnam	Rhinolophidae	Rhinolophus	Rhabdoviridae	6	3
DOI: 10.3201/eid2001.130813	Vietnam	Rhinolophidae	Rhinolophus	Rhabdoviridae	34	2
DOI: 10.3201/eid2001.130813	Vietnam	Rhinolophidae	Rhinolophus	Rhabdoviridae	19	2
DOI: 10.3201/eid2001.130813	Vietnam	Vespertilionidae	Ia	Rhabdoviridae	44	8
DOI: 10.3201/eid2001.130813	Vietnam	Vespertilionidae	Hypsugo	Rhabdoviridae	15	7
DOI: 10.3201/eid2001.130813	Vietnam	Vespertilionidae	Hypsugo	Rhabdoviridae	12	3
DOI: 10.3201/eid2001.130813	Vietnam	Vespertilionidae	Myotis	Rhabdoviridae	8	3
DOI: 10.1093/ve/vex022	Vietnam	Vespertilionidae	Scotophilus	Unclassified	135	13
DOI: 10.1093/ve/vex022	Vietnam	Vespertilionidae	Scotophilus	Unclassified	135	3
DOI: 10.1016/j.meegid.2016.11.029	Laos	Hipposideridae	Hipposideros	Coronaviridae	55	2
DOI: 10.1016/j.meegid.2016.11.029	Laos	Pteropodidae	Cynopterus	Coronaviridae	318	15
DOI: 10.1016/j.meegid.2016.11.029	Laos	Pteropodidae	Cynopterus	Coronaviridae	341	15
DOI: 10.1016/j.meegid.2016.11.029	Laos	Pteropodidae	Eonycteris	Coronaviridae	89	10
DOI: 10.1016/j.meegid.2016.11.029	Laos	Pteropodidae	Macroglossus	Coronaviridae	28	4
DOI: 10.1016/j.meegid.2016.11.029	Laos	Pteropodidae	Megaerops	Coronaviridae	130	1
DOI: 10.1016/j.meegid.2016.11.029	Laos	Pteropodidae	Rousettus	Coronaviridae	514	25
DOI: 10.1016/j.meegid.2016.11.029	Laos	Rhinolophidae	Rhinolophus	Coronaviridae	154	1
DOI: 10.1016/j.meegid.2016.11.029	Laos	Vespertilionidae	Myotis	Coronaviridae	50	6
DOI: 10.1016/j.meegid.2016.11.029	Laos	Vespertilionidae	Pipistrellus	Coronaviridae	29	2
DOI: 10.1016/j.meegid.2016.11.029	Laos	Vespertilionidae	Scotophilus	Coronaviridae	338	31
DOI: 10.1038/s41467-023-39835-1	China	Hipposideridae	Hipposideros	Adenoviridae	26	3
DOI: 10.1128/JVI.02497-09	China	Hipposideridae	Hipposideros	Adenoviridae	36	1
DOI: 10.1038/s41467-023-39835-1	China	Pteropodidae	Cynopterus	Adenoviridae	9	1
DOI: 10.1038/s41598-017-11384-w	China	Rhinolophidae	Rhinolophus	Adenoviridae	181	3
DOI: 10.1128/JVI.02497-09	China	Vespertilionidae	Myotis	Adenoviridae	8	2
DOI: 10.1128/JVI.02497-09	China	Vespertilionidae	Myotis	Adenoviridae	90	13
DOI: 10.1128/JVI.02497-09	China	Vespertilionidae	Myotis	Adenoviridae	13	3
DOI: 10.1128/JVI.02497-09	China	Vespertilionidae	Scotophilus	Adenoviridae	26	9
DOI: 10.1038/s41467-023-39835-1	China	Hipposideridae	Hipposideros	Anelloviridae	26	1
DOI: 10.1099/vir.0.007732-0	China	Emballonuridae	Taphozous	Astroviridae	172	160
DOI: 10.1038/s41467-023-39835-1	China	Hipposideridae	Hipposideros	Astroviridae	26	7
DOI: 10.1099/vir.0.007732-0	China	Hipposideridae	Hipposideros	Astroviridae	109	21
DOI: 10.1099/vir.0.007732-0	China	Hipposideridae	Hipposideros	Astroviridae	29	4
DOI: 10.1099/vir.0.007732-0	China	Hipposideridae	Hipposideros	Astroviridae	95	13
DOI: 10.1099/vir.0.067686-0	China	Hipposideridae	Hipposideros	Astroviridae	7	1
DOI: 10.1099/vir.0.067686-0	China	Hipposideridae	Hipposideros	Astroviridae	79	14
DOI: 10.1099/vir.0.007732-0	China	Megadermatidae	Megaderma	Astroviridae	1	1
DOI: 10.1128/JVI.00857-08	China	Miniopteridae	Miniopterus	Astroviridae	122	67
DOI: 10.1128/JVI.00857-08	China	Miniopteridae	Miniopterus	Astroviridae	73	31
DOI: 10.1099/vir.0.067686-0	China	Miniopteridae	Miniopterus	Astroviridae	4	3
DOI: 10.1038/s41467-023-39835-1	China	Rhinolophidae	Rhinolophus	Astroviridae	54	2
DOI: 10.1038/s41598-017-11384-w	China	Rhinolophidae	Rhinolophus	Astroviridae	181	3
DOI: 10.1099/vir.0.067686-0	China	Rhinolophidae	Rhinolophus	Astroviridae	84	2
DOI: 10.1099/vir.0.067686-0	China	Rhinolophidae	Rhinolophus	Astroviridae	20	2
DOI: 10.1099/vir.0.007732-0	China	Vespertilionidae	Ia	Astroviridae	11	4
DOI: 10.1099/vir.0.007732-0	China	Vespertilionidae	Myotis	Astroviridae	16	2
DOI: 10.1099/vir.0.007732-0	China	Vespertilionidae	Myotis	Astroviridae	5	3
DOI: 10.1099/vir.0.007732-0	China	Vespertilionidae	Pipistrellus	Astroviridae	20	1
DOI: 10.1128/JVI.00857-08	China	Vespertilionidae	Myotis	Astroviridae	9	3
DOI: 10.1128/JVI.00857-08	China	Vespertilionidae	Myotis	Astroviridae	12	10
DOI: 10.1128/JVI.00857-08	China	Vespertilionidae	Pipistrellus	Astroviridae	2	1
DOI: 10.1099/vir.0.067686-0	China	Vespertilionidae	Myotis	Astroviridae	17	2
DOI: 10.1099/vir.0.067686-0	China	Vespertilionidae	Myotis	Astroviridae	19	1
DOI: 10.1099/vir.0.067686-0	China	Vespertilionidae	Scotophilus	Astroviridae	130	15
DOI: 10.1099/vir.0.067686-0	China	Vespertilionidae	Tylonycteris	Astroviridae	19	1
DOI: 10.1038/s41467-023-39835-1	China	Pteropodidae	Cynopterus	Caliciviridae	9	1
DOI: 10.1038/s41467-023-39835-1	China	Pteropodidae	Rousettus	Caliciviridae	23	3
DOI: 10.1038/s41598-017-11384-w	China	Rhinolophidae	Rhinolophus	Caliciviridae	181	10
DOI: 10.1038/s41467-023-39835-1	China	Rhinolophidae	Rhinolophus	Circoviridae	54	1
DOI: 10.1038/s41598-017-11384-w	China	Rhinolophidae	Rhinolophus	Circoviridae	181	3
DOI: 10.3390/v11050423	China	Hipposideridae	Hipposideros	Coronaviridae	182	2
DOI: 10.1038/s41467-023-39835-1	China	Pteropodidae	Cynopterus	Coronaviridae	9	1
DOI: 10.1038/s41467-023-39835-1	China	Pteropodidae	Rousettus	Coronaviridae	23	3
DOI: 10.1126/science.1118391	China	Pteropodidae	Rousettus	Coronaviridae	142	2
DOI: 10.1038/s41426-018-0155-5	China	Rhinolophidae	Rhinolophus	Coronaviridae	334	89
DOI: 10.1038/s41467-023-39835-1	China	Rhinolophidae	Rhinolophus	Coronaviridae	54	10
DOI: 10.1099/vir.0.016378-0	China	Rhinolophidae	Rhinolophus	Coronaviridae	24	2
DOI: 10.1126/science.1118391	China	Rhinolophidae	Rhinolophus	Coronaviridae	7	5
DOI: 10.1126/science.1118391	China	Rhinolophidae	Rhinolophus	Coronaviridae	46	13
DOI: 10.1128/JVI.00631-14	China	Rhinolophidae	Rhinolophus	Coronaviridae	18	2
DOI: 10.3390/v11050423	China	Rhinolophidae	Rhinolophus	Coronaviridae	272	10
DOI: 10.1038/s41598-017-11384-w	China	Rhinolophidae	Rhinolophus	Coronaviridae	181	14
DOI: 10.3390/v11040379	China	Rhinolophidae	Rhinolophus	Coronaviridae	499	59
DOI: 10.3390/v11040379	China	Rhinolophidae	Rhinolophus	Coronaviridae	31	2
DOI: 10.3390/v11040379	China	Rhinolophidae	Rhinolophus	Coronaviridae	283	6
DOI: 10.3390/v11040379	China	Rhinolophidae	Rhinolophus	Coronaviridae	55	38
DOI: 10.3390/v11040379	China	Rhinolophidae	Rhinolophus	Coronaviridae	740	95
DOI: 10.3390/v11050423	China	Vespertilionidae	Myotis	Coronaviridae	93	1
DOI: 10.3390/v11050423	China	Vespertilionidae	Tylonycteris	Coronaviridae	240	18
DOI: 10.3390/v11050423	China	Vespertilionidae	Tylonycteris	Coronaviridae	104	1
DOI: 10.1186/1743-422X-9-236	China	Hipposideridae	Hipposideros	Filoviridae	39	3
DOI: 10.1186/1743-422X-9-236	China	Hipposideridae	Hipposideros	Filoviridae	15	1
DOI: 10.1186/1743-422X-9-236	China	Pteropodidae	Cynopterus	Filoviridae	2	2
DOI: 10.1186/1743-422X-9-236	China	Pteropodidae	Rousettus	Filoviridae	126	11
DOI: 10.1186/1743-422X-9-236	China	Rhinolophidae	Rhinolophus	Filoviridae	69	1
DOI: 10.1186/1743-422X-9-236	China	Vespertilionidae	Myotis	Filoviridae	83	4
DOI: 10.1186/1743-422X-9-236	China	Vespertilionidae	Myotis	Filoviridae	118	3
DOI: 10.1186/1743-422X-9-236	China	Vespertilionidae	Scotophilus	Filoviridae	25	1
DOI: 10.1371/journal.ppat.1007545	China	Emballonuridae	Taphozous	Hantaviridae	32	9
DOI: 10.1371/journal.ppat.1007545	China	Hipposideridae	Aselliscus	Hantaviridae	2	1
DOI: 10.1371/journal.ppat.1007545	China	Hipposideridae	Hipposideros	Hantaviridae	42	2
DOI: 10.1371/journal.ppat.1007545	China	Hipposideridae	Hipposideros	Hantaviridae	79	5
DOI: 10.1371/journal.ppat.1007545	China	Hipposideridae	Hipposideros	Hantaviridae	208	8
DOI: 10.1371/journal.ppat.1007545	China	Pteropodidae	Rousettus	Hantaviridae	142	51
DOI: 10.1371/journal.ppat.1007545	China	Rhinolophidae	Rhinolophus	Hantaviridae	128	29
DOI: 10.1371/journal.ppat.1007545	China	Rhinolophidae	Rhinolophus	Hantaviridae	34	2
DOI: 10.1371/journal.ppat.1007545	China	Rhinolophidae	Rhinolophus	Hantaviridae	7	2
DOI: 10.1371/journal.ppat.1007545	China	Vespertilionidae	Myotis	Hantaviridae	23	5
DOI: 10.1371/journal.ppat.1007545	China	Vespertilionidae	Scotophilus	Hantaviridae	108	11
DOI: 10.1186/s12985-017-0706-8	China	Rhinolophidae	Rhinolophus	Hepadnaviridae	7	2
DOI: 10.1186/s12985-017-0706-8	China	Rhinolophidae	Rhinolophus	Hepadnaviridae	19	2
DOI: 10.1038/s41598-024-61290-1	China	Rhinolophidae	Rhinolophus	Orthoherpesviridae	57	15
DOI: 10.1038/s41467-023-39835-1	China	Pteropodidae	Cynopterus	Paramyxoviridae	9	1
DOI: 10.1038/s41467-023-39835-1	China	Hipposideridae	Hipposideros	Parvoviridae	26	4
DOI: 10.1099/vir.0.020032-0	China	Hipposideridae	Hipposideros	Parvoviridae	36	5
DOI: 10.1099/vir.0.020032-0	China	Hipposideridae	Hipposideros	Parvoviridae	13	3
DOI: 10.1038/s41467-023-39835-1	China	Rhinolophidae	Rhinolophus	Parvoviridae	54	3
DOI: 10.1099/vir.0.020032-0	China	Rhinolophidae	Rhinolophus	Parvoviridae	60	14
DOI: 10.1099/vir.0.020032-0	China	Rhinolophidae	Rhinolophus	Parvoviridae	4	1
DOI: 10.1099/vir.0.020032-0	China	Rhinolophidae	Rhinolophus	Parvoviridae	10	1
DOI: 10.1099/vir.0.020032-0	China	Rhinolophidae	Rhinolophus	Parvoviridae	46	12
DOI: 10.1099/vir.0.020032-0	China	Vespertilionidae	Myotis	Parvoviridae	90	28
DOI: 10.1038/s41467-023-39835-1	China	Hipposideridae	Hipposideros	Picornaviridae	26	5
DOI: 10.1038/s41467-023-39835-1	China	Pteropodidae	Cynopterus	Picornaviridae	9	1
DOI: 10.1038/s41467-023-39835-1	China	Pteropodidae	Eonycteris	Picornaviridae	2	1
DOI: 10.1038/s41467-023-39835-1	China	Pteropodidae	Rousettus	Picornaviridae	23	1
DOI: 10.1038/s41467-023-39835-1	China	Rhinolophidae	Rhinolophus	Picornaviridae	54	16
DOI: 10.1038/s41467-023-39835-1	China	Rhinolophidae	Rhinolophus	Polyomaviridae	54	2
DOI: 10.1038/s41467-023-39835-1	China	Hipposideridae	Aselliscus	Reoviridae	35	11
DOI: 10.1038/s41467-023-39835-1	China	Hipposideridae	Hipposideros	Reoviridae	26	6
DOI: 10.1038/s41467-023-39835-1	China	Pteropodidae	Eonycteris	Reoviridae	2	2
DOI: 10.1038/s41467-023-39835-1	China	Pteropodidae	Rousettus	Reoviridae	23	4
DOI: 10.1038/s41467-023-39835-1	China	Rhinolophidae	Rhinolophus	Reoviridae	54	18
DOI: 10.1371/journal.pone.0118598	China	Rhinolophidae	Rhinolophus	Reoviridae	25	4
DOI: 10.1016/j.virusres.2017.11.028	China	Hipposideridae	Hipposideros	Rhabdoviridae	61	4
DOI: 10.1038/s41467-023-39835-1	China	Hipposideridae	Aselliscus	Rhabdoviridae	35	1
DOI: 10.1128/mbio.02875-21	China	Hipposideridae	Hipposideros	Rhabdoviridae	67	1
DOI: 10.1089/vbz.2008.0212	China	Pteropodidae	Rousettus	Rhabdoviridae	514	12
DOI: 10.1016/j.virusres.2017.11.028	China	Rhinolophidae	Rhinolophus	Rhabdoviridae	24	1
DOI: 10.1038/s41467-023-39835-1	China	Rhinolophidae	Rhinolophus	Rhabdoviridae	54	7
DOI: 10.1089/vbz.2008.0212	China	Rhinolophidae	Rhinolophus	Rhabdoviridae	74	2
DOI: 10.1016/j.meegid.2016.11.013	Cambodia	Emballonuridae	Taphozous	Astroviridae	147	4
DOI: 10.1016/j.meegid.2016.11.013	Cambodia	Hipposideridae	Hipposideros	Astroviridae	30	2
DOI: 10.1016/j.meegid.2016.11.013	Cambodia	Megadermatidae	Megaderma	Astroviridae	21	2
DOI: 10.1016/j.meegid.2016.11.013	Cambodia	Pteropodidae	Eonycteris	Astroviridae	79	3
DOI: 10.1016/j.meegid.2016.11.013	Cambodia	Pteropodidae	Rousettus	Astroviridae	333	24
DOI: 10.1016/j.meegid.2016.11.013	Cambodia	Rhinolophidae	Rhinolophus	Astroviridae	155	5
DOI: 10.1016/j.meegid.2016.11.013	Cambodia	Vespertilionidae	Ia	Astroviridae	32	1
DOI: 10.1016/j.meegid.2016.11.013	Cambodia	Vespertilionidae	Myotis	Astroviridae	47	20
DOI: 10.1016/j.meegid.2016.11.013	Cambodia	Vespertilionidae	Scotophilus	Astroviridae	524	39
DOI: 10.3390/v14020176	Cambodia	Pteropodidae	Cynopterus	Coronaviridae	5	5
DOI: 10.3390/v14020176	Cambodia	Pteropodidae	Eonycteris	Coronaviridae	3	3
DOI: 10.3390/v14020176	Cambodia	Pteropodidae	Rousettus	Coronaviridae	1	1
DOI: 10.1038/s41467-021-26809-4	Cambodia	Pteropodidae	Cynopterus	Coronaviridae	173	2
DOI: 10.3390/v14020176	Cambodia	Rhinolophidae	Rhinolophus	Coronaviridae	1	1
DOI: 10.1038/s41467-021-26809-4	Cambodia	Rhinolophidae	Rhinolophus	Coronaviridae	135	4
DOI: 10.1038/s41467-021-26809-4	Cambodia	Vespertilionidae	Scotophilus	Coronaviridae	65	10
DOI: 10.3201/eid1107.041350	Cambodia	Pteropodidae	Pteropus	Paramyxoviridae	458	50
DOI: 10.3201/eid0809.010515	Cambodia	Pteropodidae	Pteropus	Paramyxoviridae	96	11
DOI: 10.3201/eid1012.040459	Cambodia	Emballonuridae	Taphozous	Rhabdoviridae	72	6
DOI: 10.3201/eid1012.040459	Cambodia	Emballonuridae	Taphozous	Rhabdoviridae	157	25
DOI: 10.3201/eid1012.040459	Cambodia	Hipposideridae	Hipposideros	Rhabdoviridae	92	3
DOI: 10.3201/eid1012.040459	Cambodia	Molossidae	Chaerephon	Rhabdoviridae	215	57
DOI: 10.3201/eid1012.040459	Cambodia	Pteropodidae	Cynopterus	Rhabdoviridae	81	6
DOI: 10.3201/eid1012.040459	Cambodia	Pteropodidae	Pteropus	Rhabdoviridae	228	25
DOI: 10.3201/eid1012.040459	Cambodia	Pteropodidae	Rousettus	Rhabdoviridae	16	1
DOI: 10.3201/eid1012.040459	Cambodia	Vespertilionidae	Scotophilus	Rhabdoviridae	110	21
DOI: 10.1093/ve/vex022	Vespertilionidae	Scotophilus	Scotophilus kuhlii	Unclassified	135	3
DOI: 10.1093/ve/vex022	Vespertilionidae	Scotophilus	Scotophilus kuhlii	Unclassified	135	13
